# Supplementary material for: Very small deletions within the NESP55 gene in pseudohypoparathyroidism type 1b
Source: Eur J Hum Genet. 2014 Jul 9;23(4):494–9. doi: 10.1038/ejhg.2014.133 (PMC4247793; doi:10.1038/ejhg.2014.133)
Supplement: Supplementary Information [file ejhg2014133x1.xls]

## Sheet: Supplementary Table 1
Supplementary Table 1: DNA Methylation of differentially-methylated regions in GNAS cluster in patients and controls, determined by pyrosequencing
	NESP		GNASAS		GNAS-XL		GNAS A/B
	% methylation	SD from normal	% methylation	SD from normal	% methylation	SD from normal	% methylation	SD from normal
genome sequencing
Family 1 case 1	91.4	24.6	2.9	-16.9	2.7	-17.5	0	-19
Family 1 case 2	90.6	24.3	2.8	-16.9	1.8	-17.8	0	-19
Family 1 healthy mother	37.1	-0.2	43.1	2.5	44.5	3.9	38.4	1.1
Family 1 healthy father	34.7	-1.2	38.2	0.1	36.5	-0.4	36.2	-0.1
Family 2 case 3	89.7	23.9	0	-18.3	11.5	-13.2	0	-19
Family 3 case 4	91.7	24.7	0.8	-18	21.4	-8	0	-19
Family 4 case 5	88.3	23.2	4.3	-16.2	4.2	-17.5	2.5	-17.7
Family 5 case 6	77.8	18.4	7.4	-14.7	7.3	-15.3	10.9	-13.4
Family 6 case 7	83.6	21.6	1.1	-17.8	11.3	-15.9	0	-11.2
Family 7 case 8	54.7	8.2	20	-8.7	25.9	-7.7	6.9	-7.5
Nextera sequencing
Family 8 proband 1case 9	45.9	4.1	16.6	-10.3	18.7	-11.7	0	-11.2
Family 9 Case 10	93	24.7	1	-17.8	5.3	-19.2	0	-11.2
Family 10 Case 11	92.9	25.1	7.3	-14.8	5.9	-18.9	0	-11.2
Family 11 Case 12	89.5	24	0	-18.3	21.7	-10.1	0	-11.2
Family 12 Case 13	75.5	17.8	6.1	-15.4	8.8	-17.2	0	-11.2
Family 13 Case 14	84.7	21.8	1.9	-17.4	33.5	-3.6	0	-11.2
Family 14 Case 15	93.5	26	0	-18.3	1.6	-21.3	0	-11.2
Family 15 Case 16	93.3	25.5	0	-18.3	4.5	-19.6	0	-11.2
Family 16 Case 17	92.3	25.4	0	-18.3	17	-12.7	0	-11.2
Family 17 Case 18	68.4	14.4	12.9	-12.1	19.7	-11.2	7.3	-11.2
Family 18 Case 19	75.7	17.6	3.8	-16.5	10.5	-16.3	0	-11.2
Family 19 Case 20	90.3	24.1	2	-17.3	10.3	-15.2	0	-19
Positive control 1 (STX16 deletion)	34.7	-0.7	36.3	-0.8	36.2	-2	0	-11.2
Positive control Case 2 (UPD20)	91.9	24.6	6.1	-15.3	6	-18.8	0	-11.2

## Sheet: Supplementary Table 2
Supplementary Table 2: Average read depth of targeted next generation sequencing. Read depth was calculated for each case in 1000bp windows across the region targeted. The graphic shows normalised read depth of targeted genomic sequencing in 1bp windows, in a 200bp window around the deletion observed in Case 1. Note the reduced sequence depth representing the deletion in case 1.
Genomic co-ordinates chr20.GRCh37		Case number
start	end	1	2	3	4	5	6	7
57200800	57201800	171.068	180.652	192.857	177.809	165.06	164.849	132.923
57201800	57202800	184.878	197.848	198.284	220.889	181.137	187.012	136.641
57202800	57203800	188.516	191.441	187.222	193.717	175.413	174.215	124.53
57203800	57204800	261.81	271.745	270.849	268.081	259.786	250.939	203.1
57204800	57205800	255.652	258.44	277.314	271.088	248.274	240.576	185.182
57205800	57206800	160.886	183.429	188.056	181.169	170.998	163.532	113.243
57206800	57207800	180.217	185.7	194.359	187.379	166.165	167.486	122.628
57207800	57208800	204.108	206.687	227.026	225.13	199.02	192.5	157.228
57208800	57209800	215.32	229.378	244.791	223.446	209.458	210.028	165.356
57209800	57210800	166.334	169.279	186.595	179.929	163.568	154.787	116.583
57210800	57211800	114.09	121.17	128.304	117.004	106.854	102.69	86.11
57211800	57212800	198.936	217.402	234.017	230.054	191.513	211.719	156.542
57212800	57213800	174.896	213.131	201.879	204.542	180.872	187.785	146.483
57213800	57214800	216.672	221.922	233.447	225.333	214.126	217.275	164.182
57214800	57215800	208.626	225.341	227.52	242.854	201.515	212.568	149.83
57215800	57216800	279.482	289.805	283.823	297.271	267.83	274.034	214.822
57216800	57217800	243.076	246.019	259.09	256.356	237.025	232.032	190.041
57217800	57218800	211.923	234.495	246.07	226.574	214.145	207.921	154.771
57218800	57219800	209.853	242.611	234.353	231.865	206.759	201.462	173.851
57219800	57220800	208.873	211.913	214.404	215.304	196.83	200.659	144.766
57220800	57221800	241.083	250.365	273.846	247.026	230.347	226.175	185.057
57221800	57222800	238.557	255.501	255.696	261.175	236.889	233.721	187.063
57222800	57223800	234.43	266.777	263.359	249.757	254.058	238.371	198.001
57223800	57224800	206.534	222.601	227.495	217.842	192.106	197.796	131.961
57224800	57225800	113.547	124.518	120.283	124.474	100.44	101.66	60.296
57225800	57226800	169.608	177.367	174.506	175.826	137.685	151.842	93.774
57226800	57227800	211.296	222.502	242.54	231.275	200.061	187.617	166.687
57227800	57228800	301.458	309.601	311.189	310.906	296.386	276.727	210.573
57228800	57229800	346.536	341.988	346.462	343.224	340.776	337.47	190.876
57229800	57230800	289.86	306.181	319.253	311.896	296.591	279.396	164.359
57230800	57231800	320.751	311.782	336.806	328.781	297.581	297.201	220.821
57231800	57232800	325.563	324.263	341.555	343.485	316.82	311.61	237.559
57232800	57233800	284.212	293.715	314.38	307.609	302.298	271.862	156.943
57233800	57234800	323.385	323.412	348.457	324.735	334.541	315.957	186.66
57234800	57235800	281.693	273.783	299.817	288.63	265.123	260.033	173.269
57235800	57236800	254.634	251.121	267.681	271.463	241.719	228.928	193.151
57236800	57237800	257.253	272.061	287.647	276.657	262.377	249.17	149.813
57237800	57238800	282.47	295.859	298.636	301.102	290.243	279.768	174.668
57238800	57239800	278.994	288.057	306.342	295.692	287.651	274.629	202.066
57239800	57240800	177.575	189.471	198.621	199.22	177.318	173.982	110.514
57240800	57241800	214.866	215.153	237.043	238.577	220.772	212.902	117.388
57241800	57242800	298.154	314.488	312.043	310.969	299.248	295.653	226.3
57242800	57243800	256.985	263.166	284.398	259.67	270.174	259.757	155.348
57243800	57244800	216.337	223.981	237.022	228.722	227.423	203.118	166.71
57244800	57245800	311.484	314.454	322.85	313.238	305.077	300.878	227.307
57245800	57246800	216.046	226.703	239.44	243.728	214.927	192.066	134.173
57246800	57247800	195.447	205.067	216.644	222.6	206.899	200.036	106.746
57247800	57248800	274.983	278.242	300.201	297.833	279.483	274.138	218.733
57248800	57249800	337.762	346.887	348.509	343.032	345.183	322.709	240.228
57249800	57250800	240.999	239.622	251.169	247.282	229.966	224.399	157.286
57250800	57251800	273.202	292.959	287.056	291.94	270.754	272.23	162.409
57251800	57252800	316.278	334.668	354.739	328.938	328.819	316.562	228.499
57252800	57253800	198.005	217.166	220.685	214.799	191.865	207.48	132.586
57253800	57254800	270.952	291.377	298.933	288.673	275.198	249.46	204.001
57254800	57255800	293.134	292.995	317.637	292.312	281.398	275.49	214.782
57255800	57256800	149.473	149.634	160.598	157.023	142.116	138.784	104.562
57256800	57257800	223.882	244.98	238.286	240.12	233.194	214.61	173.515
57257800	57258800	236.729	232.001	261.834	255.89	239.618	217.502	162.896
57258800	57259800	199.915	194.793	209.82	202.084	194.169	185.66	118.457
57259800	57260800	196.71	220.829	229.096	218.669	204.955	204.339	125.594
57260800	57261800	229.524	251.47	258.696	253.855	233.968	250.059	152.371
57261800	57262800	77.278	88.152	92.76	86.76	82.087	77.982	47.879
57262800	57263800	77.103	77.401	89.5	78.769	75.716	68.669	47.258
57263800	57264800	184.032	200.77	211.695	196.883	181.014	180.899	135.918
57264800	57265800	274.414	295.314	309.049	293.784	281.234	273.977	187.468
57265800	57266800	197.514	200.27	210.893	218.033	192.167	187.187	125.21
57266800	57267800	141.954	153.235	152.589	141.692	131.383	119.159	95.714
57267800	57268800	60.405	69.558	69.371	61.588	57.25	62.832	53.289
57268800	57269800	160.606	170.956	180.027	173.56	159.511	165.661	117.523
57269800	57270800	144.374	143.961	149.035	149.09	129.149	128.686	101.585
57270800	57271800	230.592	230.624	239.669	232.934	197.402	220.738	172.635
57271800	57272800	183.495	200.559	207.89	195.053	176.868	184.365	144.142
57272800	57273800	182.75	190.713	210.81	190.716	187.482	192.643	140.221
57273800	57274800	193.666	220.974	206.71	208.387	206.214	193.48	154.493
57274800	57275800	200.189	214.094	223.066	212.681	192.689	188.837	149.839
57275800	57276800	117.716	126.655	129.64	118.175	113.996	109.706	89.465
57276800	57277800	187.336	217.677	213.447	195.878	189.662	192.577	133.826
57277800	57278800	272.241	287.956	304.385	286.661	271.51	268.869	225.559
57278800	57279800	241.314	249.743	260.383	258.625	232.49	245.923	158.066
57279800	57280800	237.996	248.46	275.314	266.073	242.09	234.679	167.34
57280800	57281800	226.163	236.623	245.687	240.724	224.274	221.747	174.684
57281800	57282800	113.637	130.805	135.879	123.066	105.005	112.211	82.938
57282800	57283800	155.067	154.232	167.612	157.546	145.036	151.266	101.467
57283800	57284800	150.003	147.944	164.724	148.503	142.373	145.816	96.582
57284800	57285800	139.137	156.29	153.843	150.75	131.551	139.41	95.681
57285800	57286800	106.611	118.265	117.648	102.135	101.558	94.83	73.89
57286800	57287800	158.693	162.34	162.026	168.123	147.03	154.73	102.925
57287800	57288800	147.295	172.14	177.877	174.721	148.962	151.911	94.834
57288800	57289800	153.464	162.23	169.29	168.11	142.853	145.951	113.871
57289800	57290800	172.504	178.557	183.499	183.354	152.457	162.436	115.736
57290800	57291800	118.188	133.4	139.512	138.251	119.041	124.75	85.196
57291800	57292800	122.413	136.899	136.591	131.341	112.268	118.943	84.959
57292800	57293800	192.461	211.639	202.642	210.563	178.62	180.259	151.88
57293800	57294800	228.695	238.796	244.213	236.476	218.824	222.097	159.553
57294800	57295800	202.232	202.789	204.071	209.499	198.255	177	132.429
57295800	57296800	197.643	215.141	211.956	200.696	194.222	189.849	120.685
57296800	57297800	190.356	186.792	195.54	200.307	180.146	157.584	119.43
57297800	57298800	152.794	156.495	175.201	165.504	152.876	161.742	118.477
57298800	57299800	249.65	249.754	275.469	270.631	252.819	247.041	162.592
57299800	57300800	191.891	214.135	213.325	224.018	203.44	186.238	104.066
57300800	57301800	205.101	234.285	242.776	246.466	224.583	222.318	93.319
57301800	57302800	280.893	293.413	311.797	302.09	294.309	273.698	148.299
57302800	57303800	128.189	130.294	127.22	136.533	132.092	120.892	64.632
57303800	57304800	203.265	228.468	220.485	215.15	214.166	194.162	117.742
57304800	57305800	121.264	129.855	130.188	128.004	112.563	113.79	66.678
57305800	57306800	187.035	190.385	202.938	203.675	187.929	190.297	82.944
57306800	57307800	286.333	292.83	308.958	299.518	286.904	270.184	146.397
57307800	57308800	233.009	239.503	246.369	239.338	247.386	227.54	89.343
57308800	57309800	187.932	196.65	204.352	195.602	198.884	189.509	93.801
57309800	57310800	289.985	297.797	313.432	303.817	302.449	282.478	203.773
57310800	57311800	247.975	257.678	260.316	255.817	245.452	229.91	120.241
57311800	57312800	295.927	305.657	315.925	310.481	304.63	300.503	173.431
57312800	57313800	317.354	333.45	348.944	337.601	339.541	311.777	200.671
57313800	57314800	296.475	315.94	331.871	314.005	295.654	288.347	181.047
57314800	57315800	258.467	262.639	282.081	274.282	260.443	258.362	186.054
57315800	57316800	172.281	174.371	180.593	170.118	164.961	163.286	123.416
57316800	57317800	150.132	154.602	157.4	141.447	153.531	143.763	80.249
57317800	57318800	204.274	234.877	231.471	228.084	204.087	216.139	165.083
57318800	57319800	144.46	151.481	149.381	133.589	152.548	142.72	112.668
57319800	57320800	201.908	209.179	217.354	214.946	197.217	204.824	160.733
57320800	57321800	178.723	207.807	211.366	202.501	189.732	185.238	130.209
57321800	57322800	249.599	255.91	253.649	255.813	230.615	237.009	191.705
57322800	57323800	276.345	268.164	287.237	280.155	254.255	257.984	192.068
57323800	57324800	219.008	242.448	246.044	251.15	216.42	201.884	166.521
57324800	57325800	250.607	246.327	267.365	272.144	249.606	237.296	172.074
57325800	57326800	189.3	199.542	210.006	197.95	196.281	183.056	141.082
57326800	57327800	205.462	204.44	218.367	205.391	175.94	179.463	127.635
57327800	57328800	227.641	233.082	253.174	244.855	214.287	215.259	159.763
57328800	57329800	207.207	219.492	221.55	221.029	196.282	186.717	154.746
57329800	57330800	205.351	215.484	218.043	219.526	200.035	201.151	160.566
57330800	57331800	256.022	261.612	268.859	269.655	248.619	255.803	186.488
57331800	57332800	199.882	201.978	204.976	201.321	183.434	193.221	105.541
57332800	57333800	121.066	124.345	132.548	126.268	127.17	116.476	68.468
57333800	57334800	278.596	296.376	298.656	291.979	285.62	271.521	191.859
57334800	57335800	232.212	243.268	265.554	251.344	235.583	241.368	156.869
57335800	57336800	277.877	292.003	303.505	295.884	287.563	274.708	217.414
57336800	57337800	261.491	264.86	276.874	269.184	244.073	238.31	212.977
57337800	57338800	248.935	257.897	252.912	257.641	227.725	237.896	171.351
57338800	57339800	215.223	214.938	219.453	210.198	200.662	199.94	158.544
57339800	57340800	260.523	258.695	278.149	268.256	261.252	256.397	201.462
57340800	57341800	283.256	263.733	283.443	297.034	276.912	260.622	208.334
57341800	57342800	318.753	312.572	340.679	323.337	305.306	301.165	217.415
57342800	57343800	216.319	223.907	240.758	235.8	230.457	215.48	124.624
57343800	57344800	207.245	206.892	231.769	211.206	217.678	208.808	150.683
57344800	57345800	194.228	210.257	220.226	218.324	191.428	196.84	144.933
57345800	57346800	201.313	216.449	217.98	219.239	197.294	194.62	134.079
57346800	57347800	202.805	213.826	225.884	232.841	213.248	210.898	140.291
57347800	57348800	239.197	250.576	262.94	265.134	248.181	239.336	155.197
57348800	57349800	174.257	185.758	181.793	192.21	173.356	160.27	111.82
57349800	57350800	254.325	251.728	272.132	257.164	257.308	243.01	183.166
57350800	57351800	210.58	244.741	240.168	223.793	230.117	213.069	177.483
57351800	57352800	190.356	196.206	208.038	194.619	178.967	184.455	137.793
57352800	57353800	217.725	214.613	229.99	220.72	206.618	205.269	151.395
57353800	57354800	277.461	275.474	292.439	286.573	269.183	277.865	193.419
57354800	57355800	237.446	240.874	254.919	252.898	236.047	239.967	190.346
57355800	57356800	238.211	253.806	265.163	254.839	259.085	240.694	170.28
57356800	57357800	284.21	282.686	305.929	304.158	289.014	274.943	213.189
57357800	57358800	219.892	227.573	229.603	233.909	199.549	204.659	149.441
57358800	57359800	213.717	225.462	241.702	238.099	216.613	223.015	155.783
57359800	57360800	176.092	175.878	183.133	168.749	150.845	173.19	105.72
57360800	57361800	85.515	87.996	96.012	93.29	79.959	91.851	68.766
57361800	57362800	217.834	241.564	239.418	235.862	217.103	216.328	165.822
57362800	57363800	209.482	219.786	230.559	223.241	207.831	207.576	148.737
57363800	57364800	225.21	236.488	246.411	224.642	219.744	214.084	159.837
57364800	57365800	194.303	180.938	183.227	179.64	166.262	180.462	127.949
57365800	57366800	202.058	220.645	216.291	211.278	202.607	191.069	155.697
57366800	57367800	233.105	253.92	261.076	250.897	230.622	224.535	159.762
57367800	57368800	252.896	254.961	269.069	266.082	240.352	242.33	213.981
57368800	57369800	178.524	193.492	206.905	193.342	160.115	180.329	135.356
57369800	57370800	167.362	183.549	182.025	173.212	160.647	149.095	126.413
57370800	57371800	173.182	191.611	183.896	185.365	176.59	159.291	121.524
57371800	57372800	189.675	202.299	213.313	191.026	158.629	174.559	141.956
57372800	57373800	200.788	218.19	216.756	214.565	192.873	195.211	129.128
57373800	57374800	108.03	111.134	119.891	103.712	109.866	93.45	59.481
57374800	57375800	182.687	175.003	195.843	178.32	169.754	159.363	95.273
57375800	57376800	215.504	230.076	238.705	236.798	208.583	210.487	136.529
57376800	57377800	297.48	307.069	313.446	307.661	288.318	280.944	197.463
57377800	57378800	244.519	253.709	263.911	257.009	225.908	242.047	163.915
57378800	57379800	182.039	191.188	196.835	198.489	175.504	183.027	142.312
57379800	57380800	157.635	187.063	175.72	184.014	154.735	166.895	122.434
57380800	57381800	252.517	258.777	282.511	266.909	237.153	250.834	192.063
57381800	57382800	222.769	237.349	241.952	230.914	224.129	203.566	153.585
57382800	57383800	223.428	228.011	235.957	237.576	218.399	219.114	145.251
57383800	57384800	254.017	269.09	270.383	264.941	236.862	253.552	188.968
57384800	57385800	225.739	243.085	249.669	234.124	226.059	219.52	158.972
57385800	57386800	208.672	219.076	223.263	226.249	217.62	206.944	148.906
57386800	57387800	177.706	197.45	199.242	203.834	173.413	167.389	148.367
57387800	57388800	162.519	178.723	190.542	172.741	142.456	157.366	129.728
57388800	57389800	210.913	235.725	235.973	227.883	211.227	222.333	161.57
57389800	57390800	164.857	185.224	201.221	188.841	164.904	171.631	116.491
57390800	57391800	165.967	187.741	179.88	179.247	160.902	168.237	117.561
57391800	57392800	188.874	210.062	217.063	208.952	188.749	180.805	138.206
57392800	57393800	209.931	222.49	219.344	224.207	193.259	197.237	149.034
57393800	57394800	254.671	256.373	276.051	266.362	241.819	247.192	176.769
57394800	57395800	178.093	200.287	201.074	198.05	175.528	179.568	119.915
57395800	57396800	168.85	184.756	173.961	186.5	162.895	157.806	121.524
57396800	57397800	224.727	240.451	251.922	238.361	210.88	218.735	152.01
57397800	57398800	198.198	208.158	229.156	211.219	199.831	198.144	148.889
57398800	57399800	229.611	250.393	263.563	249.018	229.131	231.268	156.709
57399800	57400800	235.342	241.07	258.755	255.48	231.542	232.074	173.118
57400800	57401800	247.986	242.706	272.271	284.822	248.728	249.526	184.059
57401800	57402800	202.814	205.663	209.329	212.513	185.48	196.449	135.507
57402800	57403800	276.42	270.787	292.708	279.471	247.643	254.669	208.405
57403800	57404800	254.572	256.717	262.675	256.521	239.544	228.646	211.958
57404800	57405800	112.717	110.545	115.559	113.417	110.37	106.641	89.033
57405800	57406800	205.557	217.955	232.923	217.982	210.866	210.658	97.53
57406800	57407800	297.535	306.197	311.261	300.015	288.368	284.849	169.292
57407800	57408800	265.944	269.583	276.138	280.475	257.154	253.661	189.703
57408800	57409800	228.859	239.101	252.038	242.427	226.278	212.69	181.122
57409800	57410800	287.854	298.517	304.977	298.695	267.048	267.314	211.379
57410800	57411800	237.935	249.41	242.868	256.652	229.972	226.629	175.522
57411800	57412800	240.477	252.947	254.346	264.326	243.727	239.657	182.262
57412800	57413800	229.876	245.516	251.471	252.514	233.667	230.583	171.568
57413800	57414800	181.757	173.004	195.792	191.158	170.705	151.933	119.748
57414800	57415800	213.365	219.295	220.454	221.426	185.613	198.229	137.319
57415800	57416800	173.159	194.322	187.763	192.326	161.211	168.471	116.98
57416800	57417800	270.956	277.471	293.069	281.659	240.007	257.231	196.467
57417800	57418800	222.925	233.368	242.666	245.707	224.514	225.518	168.269
57418800	57419800	256.129	267.92	278.29	269.879	240.694	251.778	178.777
57419800	57420800	246.699	254.92	264.921	248.701	241.273	230.569	167.193
57420800	57421800	259.47	268.774	291.675	297.836	254.745	259.515	189.942
57421800	57422800	261.715	273.911	269.889	274.226	251.472	237.599	194.514
57422800	57423800	284.457	286.578	296.81	287.34	269.386	269.144	224.696
57423800	57424800	265.302	282.038	288.183	277.35	268.593	268.633	190.896
57424800	57425800	246.844	261.553	277.695	259.955	255.889	246.441	178.946
57425800	57426800	219.728	246.885	234.181	232.863	213.686	219.725	188.52
57426800	57427800	189.254	211.932	207.031	213.435	171.471	190.138	124.944
57427800	57428800	177.579	189.793	197.804	192.841	161.244	158.179	101.54
57428800	57429800	171.766	187.861	200.783	199.958	157.379	166.839	114.548
57429800	57430800	150.587	169.344	174.592	162.237	128.556	138.161	116.323
57430800	57431800	267.803	266.653	279.777	268.891	253.224	252.61	178.547
57431800	57432800	264.2	270.613	280.362	271.983	267.805	244.494	198.766
57432800	57433800	284.012	291.337	305.253	283.045	286.463	271.254	181.881
57433800	57434800	207.729	219.458	229.644	229.649	226.49	224.01	125.928
57434800	57435800	241.108	253.619	251.141	253.858	241.398	229.071	134.138
57435800	57436800	241.166	262.655	255.596	238.629	229.265	225.521	164.971
57436800	57437800	195.211	195.682	212.613	219.731	191.415	188.501	95.143
57437800	57438800	292.377	301.389	299.248	306.245	280.954	268.93	213.961
57438800	57439800	276.502	288.937	304.037	303.98	275.273	259.697	190.148
57439800	57440800	120.714	129.417	128.934	133.101	122.026	110.823	66.805
57440800	57441800	284.942	297.187	312.872	298.665	290.752	271.132	223.001
57441800	57442800	310.151	321.571	329.794	330.506	314.023	298.281	207.143
57442800	57443800	150.741	157.731	162.547	167.711	156.666	156.177	90.18
57443800	57444800	292.932	285.571	304.469	291.702	282.674	271.674	175.359
57444800	57445800	251.481	263.898	269.98	275.94	260.524	250.159	184.048
57445800	57446800	200.052	208.1	213.521	210.847	194.7	188.724	124.125
57446800	57447800	202.841	221.645	217.984	225.154	209.013	192.817	113.35
57447800	57448800	273.28	275.575	293.879	288.095	269.473	275.387	207.683
57448800	57449800	242.785	260.17	273.483	254.93	259.671	243.998	194.547
57449800	57450800	259.486	275.913	294.959	276.249	268.25	240.079	171.437
57450800	57451800	273.197	280.399	294.094	281.272	260.987	245.394	197.327
57451800	57452800	253.292	257.712	269.805	257.317	234.66	233.097	179.178
57452800	57453800	239.367	240.797	253.726	243.341	226.727	229.663	189.249
57453800	57454800	214.095	214.713	221.651	210.308	203.109	210.992	177.793
57454800	57455800	304.612	309.374	321.745	309.18	304.434	282.775	211.934
57455800	57456800	292.176	303.394	324.07	315.021	294.132	280.187	195.22
57456800	57457800	236.587	249.126	243.848	249.019	232.184	212.064	169.644
57457800	57458800	278.848	296.809	292.485	290.97	278.31	271.701	199.646
57458800	57459800	287.823	296.167	312.611	309.047	281.123	265.013	198.687
57459800	57460800	293.597	306.905	315.32	313.22	298.374	295.762	234.827
57460800	57461800	283.197	302.227	312.314	312.033	280.869	281.629	190.119
57461800	57462800	284.938	292.172	296.006	299.042	283.905	270.744	209.026
57462800	57463800	260.474	263.576	283.592	270.4	244.664	233.815	182.372
57463800	57464800	137.033	147.652	150.851	142.209	112.871	123.4	67.788
57464800	57465800	148.381	169.414	168.493	178.665	136.127	134.968	67.709
57465800	57466800	72.196	77.41	71.755	78.98	64.42	64.471	34.522
57466800	57467800	45.068	41.982	48.371	38.684	37.51	37.179	35.161
57467800	57468800	212.421	214.659	242.533	236.618	239.634	212.841	123.879
57468800	57469800	275.294	291.798	302.499	298.918	281.909	266.312	190.767
57469800	57470800	314.187	315.794	329.437	318.577	297.455	292.159	231.756
57470800	57471800	240.48	259.346	263.369	243.401	248.233	223.86	162.315
57471800	57472800	293.679	301.221	297.556	304.079	278.914	271.103	178.503
57472800	57473800	297.706	311.538	319.92	322.871	297.661	287.77	194.652
57473800	57474800	260.266	263.846	277.481	269.972	268.43	244.097	164.671
57474800	57475800	275.247	282.291	288.614	280.553	280.358	275.195	206.401
57475800	57476800	267.865	263.138	270.698	281.698	270.027	245.173	191.382
57476800	57477800	207.238	214.696	196.543	188.87	198.428	199.318	130.242
57477800	57478800	213.546	220.511	217.179	227.109	224.716	202.743	172.27
57478800	57479800	301.423	305.629	322.972	314.567	311.938	287.693	185.145
57479800	57480800	342.402	329.406	330.485	348.993	326.25	308.654	236.187
57480800	57481800	240.472	248.737	263.54	261.507	247.354	227.654	158.491
57481800	57482800	278.416	297.281	301.406	294.962	285.501	253.124	210.628
57482800	57483800	301.832	304.12	330.419	317.479	303.087	295.301	194.238
57483800	57484800	268.746	271.957	286.216	272.713	269.507	251.366	183.147
57484800	57485800	273.847	282.782	277.783	265.15	265.074	254.77	194.498
57485800	57486800	270.309	293.976	311.938	302.004	288.765	261.077	181.035
57486800	57487800	257.999	257.894	280.219	273.421	250.645	229.635	167.465
57487800	57488800	223.122	224.051	229.002	241.764	219.309	217.322	134.028
57488800	57489800	197.874	208.642	212.215	215.355	196.474	181.705	108.282
57489800	57490800	244.836	240.985	255.462	248.19	241.746	225.006	177.987
57490800	57491800	151.812	163.007	161.883	161.595	150.131	142.025	70.313
57491800	57492800	236.533	250.973	265.606	248.721	257.157	238.032	75.873
57492800	57493800	127.706	124.574	122.703	127.171	120.56	100.642	39.99
57493800	57494800	197.577	208.964	221.197	206.631	200.702	189.31	130.736
57494800	57495800	143.333	173.208	179.653	187.017	168.762	147.495	85.772
57495800	57496800	231.618	248.321	264.304	263.725	239.126	212.986	175.735
57496800	57497800	305.002	306.018	326.734	307.88	300.977	295.332	218.829
57497800	57498800	261.064	255.18	280.361	269.317	247.84	245.635	180.078
57498800	57499800	274.052	285.544	300.387	292.655	281.054	266.759	215.412
57499800	57500800	196.973	191.812	194.141	202.761	219.573	185.138	48.643
57500800	57501800	270.943	280.809	280.005	275.13	263.794	255.264	203.852
57501800	57502800	207.882	216.014	222.208	218.344	201.421	205.921	149.472
57502800	57503800	198.231	211.526	215.985	198.132	192.1	183.56	140.449
57503800	57504800	222.033	213.373	233.98	227.589	202.937	204.751	151.873
57504800	57505800	192.279	210.977	211.581	218.837	195.688	181.798	143.146
57505800	57506800	211.911	217.827	227.605	227.024	212.9	205.357	147.191
57506800	57507800	228.227	250.541	247.922	249.052	235.096	224.907	144.53
57507800	57508800	108.461	118.102	123.083	124.149	102.282	114.597	42.789
57508800	57509800	232.229	235.198	240.112	240.008	231.619	209.818	114.983
57509800	57510800	211.877	214.488	232.446	207.849	192.899	178.776	114.29
57510800	57511800	169.959	190.392	185.751	188.81	175.886	155.152	91.824
57511800	57512800	195.594	204.498	208.259	202.055	204.484	193.616	130.251
57512800	57513800	252.032	263.437	276.676	260.507	240.632	228.965	172.641
57513800	57514800	237.818	252.336	261.665	263.903	248.769	233.046	155.799
57514800	57515800	210.825	206.942	212.063	199.15	200.051	193.897	113.863
57515800	57516800	183.832	198.746	188.74	201.557	184.4	182.836	106.309
57516800	57517800	166.098	170.103	171.669	175.936	165.462	157.289	81.609
57517800	57518800	225.094	241.529	243.529	241.732	239.511	220.738	147.654
57518800	57519800	212.96	218.6	235.526	226.847	202.145	212.581	138.525
57519800	57520800	144.39	156.458	155.445	157.546	155.082	134.646	80.91
57520800	57521800	228.101	219.338	233.944	227.155	213.408	201.299	155.57
57521800	57522800	221.029	220.51	238.172	243.363	224.234	207.693	107.416
57522800	57523800	261.706	268.347	283.575	284.091	262.049	242.57	186.781
57523800	57524800	195.827	196.712	205.266	191.837	199.501	175.01	113.096
57524800	57525800	151.633	158.189	167.165	157.284	155.057	131.314	86.677
57525800	57526800	234.213	241.616	255.685	255.962	237.706	229.45	136.828
57526800	57527800	228.611	239.473	258.118	242.534	244.44	215.289	105.426
57527800	57528800	309.602	326.622	341.742	335.256	328.292	293.172	189.945
57528800	57529800	160.098	163.691	160.418	168.144	157.753	146.637	81.662
57529800	57530800	175.522	172.856	178.836	199.551	158.451	165.017	70.02
57530800	57531800	201.713	200.268	212.422	198.576	192.394	183.368	107.531
57531800	57532800	127.422	143.042	140.5	130.568	134.977	120.824	49.692
57532800	57533800	181.68	167.915	169.6	182.296	178.941	169.501	66.341
57533800	57534800	201.23	211.157	214.547	213.241	201.416	204.639	102.495
57534800	57535800	244.627	241.805	273.043	259.525	236.828	224.487	138.734
57535800	57536800	201.996	206.259	215.716	226.19	206.364	195.625	102.234
57536800	57537800	170.841	201.346	189.567	204.813	180.064	180.272	123.094
57537800	57538800	156.653	183.12	168.66	157.262	184.379	187.141	122.597
57538800	57539800	147.554	159.999	174.446	156.314	148.682	140.59	92.378
57539800	57540800	262.774	268.048	293.393	280.758	268.327	244.05	178.084
57540800	57541800	180.899	186.888	194.384	184.094	171.714	178.32	123.013
57541800	57542800	120.981	132.625	138.522	137.382	128.407	114.22	79.643
57542800	57543800	247.122	261.5	263.686	258.357	245.538	244.792	176.026
57543800	57544800	246.295	262.731	275.851	262.41	245.321	239.35	148.282
57544800	57545800	210.428	226.312	232.974	226.292	213.544	203.398	146.929
57545800	57546800	172.543	190.73	197.795	185.167	174.657	170.265	73.13
57546800	57547800	144.867	160.842	174.729	170.526	152.149	141.88	104.363
57547800	57548800	120.896	125.68	124.097	124.655	111.969	119.256	73.884
57548800	57549800	194.902	210.282	217.689	209.617	202.07	183.065	133.424
57549800	57550800	213.317	224.106	235.695	240.389	228.329	208.681	120.122
57550800	57551800	249.13	256.652	267.759	261.273	245.072	234.488	178.823
57551800	57552800	166.858	181.52	199.528	201.633	180.776	161.755	95.691
57552800	57553800	224.23	225.419	230.024	223.373	207.603	207.175	149.106
57553800	57554800	211.2	208.131	223.702	220.474	192.546	214.968	154.523
57554800	57555800	119.352	125	127.187	129.015	121.474	120.756	67.886
57555800	57556800	92.411	99.067	102.398	97.578	80.469	79.881	50.594
57556800	57557800	163.944	176.814	190.569	174.283	146.57	161.309	123.496
57557800	57558800	120.688	136.353	148.354	134.789	126.919	121.974	88.549
57558800	57559800	251.888	271.737	284.545	285.674	246.394	246.212	211.572
57559800	57560800	227.678	246.504	268.128	244.935	224.929	219.698	160.268
57560800	57561800	200.98	217.261	223.35	219.764	198.034	194.721	125.086
57561800	57562800	247.882	268.334	284.899	268.289	253.214	257.67	188.701
57562800	57563800	211.304	217.991	239.604	229.533	214.939	205.808	173.825
57563800	57564800	239.73	268.472	268.594	260.495	243.573	236.709	170.218
57564800	57565800	190.882	197.227	201.968	197.999	184.202	178.2	131.618
57565800	57566800	255.764	282.625	296.211	271.112	261.689	250.03	216.56
57566800	57567800	250.661	278.211	277.252	266.721	262.441	252.475	193.97
57567800	57568800	207.543	214.267	214.061	205.015	195.63	206.92	148.799
57568800	57569800	195.057	203.403	204.642	207.078	193.131	190.057	137.296
57569800	57570800	210.822	228.008	232.185	219.763	200.938	206.965	163.448
57570800	57571800	244.346	253.864	263.744	259.86	234.831	216.826	167.445
57571800	57572800	202.925	220.746	216.564	209.554	202.849	201.66	142.099
57572800	57573800	165.395	184.393	180.425	176.268	161.324	171.875	91.559
57573800	57574800	166.521	166.388	170.296	184.726	159.227	148.566	103.329
57574800	57575800	104.814	105.044	112.54	114.852	100.134	98.27	70.133
57575800	57576800	112.939	132.435	128.029	131.485	115.453	121.812	86.6
57576800	57577800	191.579	194.894	196.001	204.474	177.319	188.124	149.616
57577800	57578800	220.775	220.913	219.327	218.71	211.446	202.365	163.439
57578800	57579800	96.924	105.049	108.551	110.787	99.584	99.668	57.128
57579800	57580800	164.211	165.453	181.556	163.739	146.777	166.752	122.993
57580800	57581800	126.725	125.935	149.108	128.812	124.33	119.009	94.102
57581800	57582800	63.047	56.961	66.537	73.533	48.108	53.579	37.952
57582800	57583800	179.884	191.702	190.746	196.721	173.622	177.795	120.584
57583800	57584800	177.515	178.499	177.916	176.981	157.263	170.404	114.273
57584800	57585800	209.533	215.748	223.534	225.194	193.397	192.301	141.191
57585800	57586800	169.639	179.723	197.099	163.016	154.635	159.151	118.147
57586800	57587800	126.885	125.635	123.343	131.944	109.841	115.13	89.946
57587800	57588800	223.158	234.6	247.136	242.498	215.142	211.273	179.728
57588800	57589800	251.157	251.231	260.131	255.827	232.221	242.953	182.094
57589800	57590800	208.911	204.968	231.769	209.993	187.948	197.835	147.854
57590800	57591800	192.708	221.032	215.081	206.381	187.972	197.495	121.164
57591800	57592800	263.874	277.304	287.241	294.174	262.655	252.032	216.031
57592800	57593800	160.384	168.375	179.246	183.454	150.617	159.179	125.411
57593800	57594800	205.445	220.907	244.299	231.645	200.406	204.034	164.325
57594800	57595800	196.334	208.584	220.369	213.576	206.889	195.232	105.401
57595800	57596800	249.758	261.529	264.28	258.671	249.813	233.842	166.524
57596800	57597800	159.751	173.14	164.642	174.042	149.168	157.347	91.833
57597800	57598800	268.354	285.36	299.698	275.158	260.971	255.06	199.366
57598800	57599800	225.483	230.416	231.889	242.866	208.072	210.505	174.251
57599800	57600800	260.839	270.595	289.462	290.237	274.527	260.414	172.559
57600800	57601800	308.584	337.046	348.414	335.84	335.346	315.838	240.28
57601800	57602800	312.765	303.754	329.635	306.491	302.309	294.038	233.323
57602800	57603800	306.542	318.291	333.737	327.898	312.987	287.958	224.1
57603800	57604800	285.488	299.021	320.524	308.662	300.081	292.771	222.276
57604800	57605800	300.222	318.505	341.308	337.323	319.198	311.896	222.576
57605800	57606800	263.634	280.55	299.318	290.206	270.795	253.628	167.524
57606800	57607800	126.875	135.055	150.231	139.324	116.983	128.03	87.517
57607800	57608800	306.55	318.8	329.051	327.347	306.058	293.658	174.919
57608800	57609800	322.633	316.01	330.043	327.683	311.763	295.07	228.482
57609800	57610800	252.317	274.115	287.314	283.264	273.281	258.245	170.386
57610800	57611800	263.78	278.887	282.29	286.205	276.078	257.483	202.707
57611800	57612800	290.927	303.391	320.893	311.424	309.45	295.752	225.024
57612800	57613800	278.781	293.154	308.59	299.245	288.182	273.115	204.565
57613800	57614800	313.995	327.28	327.614	324.006	316.689	288.002	200.606
57614800	57615800	300.44	295.131	325.311	313.721	289.252	283.61	214.026
57615800	57616800	206.697	217.797	237.467	223.363	200.266	202.24	132.945
57616800	57617800	207.728	226.251	232.613	225.215	205.326	198.41	149.144
57617800	57618800	200.338	214.522	223.368	207.581	180.957	197.448	154.806
57618800	57619800	280.384	299.494	300.051	297.611	286.885	275.529	216.236
57619800	57620800	213.759	230.89	236.992	227.581	221.411	220.471	158.298
57620800	57621800	232.019	237.746	241.345	234.794	226.761	215.769	164.193
57621800	57622800	170.411	176.674	192.633	185.841	175.302	172.135	116.115
57622800	57623800	274.57	277.645	301.272	287.25	269.146	274.527	226.85
57623800	57624800	183.586	203.899	207.193	211.514	203.95	193.474	119.592
57624800	57625800	244.123	266.487	283.037	272.646	254.588	246.853	165.363
57625800	57626800	221.803	233.876	237.944	227.882	238.4	226.659	173.665

## Sheet: Supplementary Table 3
Supplementary Table 3: Coverage statistics for targeted next-generation sequencing in cases 1-7. For each case the proportion of coverage was calculated at the increasing read depths specified.
	Read depth
Case	>5	>10	>20	>30	>40	>50
1	0.997	0.993	0.988	0.984	0.977	0.971
2	0.997	0.995	0.991	0.987	0.982	0.975
3	0.997	0.995	0.991	0.985	0.98	0.975
4	0.998	0.995	0.992	0.988	0.982	0.977
5	0.997	0.995	0.99	0.984	0.978	0.972
6	0.997	0.994	0.99	0.984	0.978	0.972
7	0.98	0.97	0.948	0.923	0.904	0.885
